# Supplementary material for: “Everything in this world has been given to us from cows”, a qualitative study on farmers’ perceptions of keeping dairy cattle in Senegal and implications for disease control and healthcare delivery
Source: PLoS One. 2021 Feb 25;16(2):e0247644. doi: 10.1371/journal.pone.0247644 (PMC7906343; doi:10.1371/journal.pone.0247644)
Supplement: S1 Data — (ZIP) [file pone.0247644.s001.zip]

Archive with 12 entries (12 files):
- Data/17501 FP1 English final.docx
- Data/18501 FN1 English_final.docx
- Data/18502 FND2 English final.docx
- Data/18503 FL1 English final.docx
- Data/23501 FNG1 English final.docx
- Data/23501.2 fng1 English final.docx
- Data/23502 FNG3 English final.docx
- Data/23503 SND1 English final.docx
- Data/23504 K1 English final.docx
- Data/23505 FK3 English final.docx
- Data/24502 ND1 English final.docx
- Data/24503 ND2 English final.docx
